# Supplementary material for: An assessment of the khat and vegetable trade in the local economic ecosystem: The case of northern Madagascar
Source: PLoS One. 2026 Jun 11;21(6):e0331722. doi: 10.1371/journal.pone.0331722 (PMC13257991; doi:10.1371/journal.pone.0331722)
Supplement: S5 Table — (XLSX) [file pone.0331722.s006.xlsx]

## Sheet: Feuil1
Annual income variability among sellers
Daily
Category	Season	Mean Income (Ar)	Standard Deviation (Ar)	Median Income (Ar)	Min Income (Ar)	Max Income (Ar)	Count of Sellers
Vegetable sellers	Dry	24778.9	20071.6	24000	1000	120000	6
Vegetable sellers	Rain	121300	201553	40000	4000	850000	7
Khat sellers	Dry	81868	75796.4	56000	0	750000	13
Khat sellers	Rain	93280.3	85439.4	60000	1000	750000	13
Monthly
Category	Season	Mean Income (Ar)	Standard Deviation (Ar)	Median Income (Ar)	Min Income (Ar)	Max Income (Ar)	Count of Sellers
Vegetable sellers	Dry	743366	602148	720000	30000	120000	6
Vegetable sellers	Rain	3639000	6.0466e+06	1200000	120000	850000	7
Khat sellers	Dry	2.45604e+06	2.27389e+06	1680000	0	750000	13
Khat sellers	Rain	2.79841e+06	2.56318e+06	1800000	30000	750000	13
Annualy/Season
Category	Season	Mean Income	Standard Deviation (Ar)	Median Income (Ar)	Min Income (Ar)	Max Income (Ar)	Count of Sellers
Vegetable sellers	Dry	8.92039e+06	7.22578e+06	8640000	360000	1440000	6
Vegetable sellers	Rain	43668000	7.25592e+07	14400000	1440000	10200000	7
Khat sellers	Dry	2.94725e+07	2.72867e+07	20160000	0	9000000	13
Khat sellers	Rain	3.35809e+07	3.07582e+07	21600000	360000	9000000	13
Annualy
Category	Mean Income	Standard Deviation (Ar)
Vegetable sellers	5.25884e+07	7.9785e+07
Khat sellers	6.30534e+07	9.98459e+07
